# Supplementary material for: Unraveling the Molecular Composition and Reactivity Differentiation of Algae- and Macrophyte-Derived Dissolved Organic Matter in Plateau Lakes: Insights from Optical Properties and High Resolution Mass Spectrometry Characterization
Source: Molecules. 2025 Aug 27;30(17):3510. doi: 10.3390/molecules30173510 (PMC12430184; doi:10.3390/molecules30173510)
Supplement: Supplementary file 1 [file molecules-30-03510-s001.zip]

Archive with 1 entries (1 files):
- molecules-3789746-supplementary.pdf
